# Supplementary material for: Cellulose Nanocrystals vs. Cellulose Nanofibers: A Comparative Study of Reinforcing Effects in UV-Cured Vegetable Oil Nanocomposites
Source: Nanomaterials (Basel). 2021 Jul 9;11(7):1791. doi: 10.3390/nano11071791 (PMC8308285; doi:10.3390/nano11071791)
Supplement: Supplementary file 1 [file nanomaterials-11-01791-s001.zip]

Archive with 1 entries (1 files):
- nanomaterials-1267533-supplementary.pdf
